# Supplementary material for: Correction: Directed acyclic graphs in perioperative observational research–A systematic review and critique against best practice recommendations
Source: PLoS One. 2025 Oct 13;20(10):e0334522. doi: 10.1371/journal.pone.0334522 (PMC12517526; doi:10.1371/journal.pone.0334522)
Supplement: S3 Appendix — (XLSX) [file pone.0334522.s001.xlsx]

## Sheet: COHORT RV1
		SELECTION				COMPARABILITY	OUTCOME
Title of Study	Author of Study	Representativeness of the Exposed Cohort? (Item is assessing the representativeness of exposed individuals in the community, not the representativeness of the sample of women from some general population. For example, subjects derived from groups likely to contain middle class, better educated, health oriented women are likely to be representative of postmenopausal estrogen users while they are n…	Selection of the non-exposed cohort?	Ascertainment of exposure?	Demonstration that outcome of interest was not present at start of study? (In the case of mortality studies, outcome of interest is still the presence of a disease/ incident, rather than death. That is to say that a statement of no history of disease or incident earns a star.)	Comparability of Cohorts on the Basis of the Design or Analysis? (A maximum of 2 stars can be allotted in this category Either exposed and non-exposed individuals must be matched in the design and/or confounders must be adjusted for in the analysis. Statements of no differences between groups or that differences were not statistically significant are not sufficient for establishing comparability.…	Assessment of outcome? (For some outcomes (e.g. fractured hip), reference to the medical record is sufficient to satisfy the requirement for confirmation of the fracture. This would not be adequate for vertebral fracture outcomes where reference to x-rays would be required).	Was Follow-Up Long Enough for Outcomes to Occur? - An acceptable length of time should be decided before quality assessment begins (e.g.5 yrs. for exposure to breast implants).	Adequacy of Follow Up of Cohorts?	Total Score	% given 9 points (stars) available
Approaches to Optimize Medication Data Analysis in Clinical Cohort Studies	Duprey et al.	1 - Somewhat representative of the average person in the community	1 - Drawn from the same community as the exposed cohort	1 - secure record e.g. hospital records	1 - yes	1 - study controls for additional important factors within the study	1 - Independent or blind assessment stated in the paper, or confirmation of the outcome by reference to secure records (x-rays, medical records, etc.)	1 - yes	1 - Subjects lost to follow up unlikely to introduce bias - small number lost (10%) or a description provided as to why those subjects have been lost.	8	0.888889
A probabilistic model for the prediction of intra‐abdominal infection after colorectal surgery	Cagigas et al.	0 - No description of the derivation of the cohort	1 - Drawn from the same community as the exposed cohort	1 - secure record e.g. hospital records	0 - no	1 - study controls for an important factor e.g. age, 1 - study controls for additional important factors within the study	1 - Record linkage (e.g. identified through ICD codes on database records)	0 - no	1 - Subjects lost to follow up unlikely to introduce bias - small number lost (10%) or a description provided as to why those subjects have been lost.	6	0.666667
Predictors of lung recurrence and disease-specific mortality after pulmonary metastasectomy for soft tissue sarcoma	Tetta et al.	0 - Selected group of users e.g. nurses volunteers	1 - Drawn from the same community as the exposed cohort	1 - secure record e.g. hospital records	1 - yes	1 - study controls for an important factor e.g. age, 1 - study controls for additional important factors within the study	1 - Independent or blind assessment stated in the paper, or confirmation of the outcome by reference to secure records (x-rays, medical records, etc.)	0 - no	1 - Complete follow up - all subjects accounted for	7	0.777778
Predictors of Patient Satisfaction With Mohs Surgery: Analysis of Preoperative, Intraoperative, and Postoperative Factors in a Prospective Cohort	Asgari et al.	0 - Selected group of users e.g. nurses volunteers	1 - Drawn from the same community as the exposed cohort	1 - secure record e.g. hospital records	1 - yes	1 - study controls for an important factor e.g. age, 1 - study controls for additional important factors within the study	1 - Record linkage (e.g. identified through ICD codes on database records)	1 - yes	1 - Subjects lost to follow up unlikely to introduce bias - small number lost (10%) or a description provided as to why those subjects have been lost.	8	0.888889
Predictors of Return to Work After High Tibial Osteotomy	Hoorntje et al.	1 - Truly representative of the average person in the community	1 - Drawn from the same community as the exposed cohort	1 - secure record e.g. hospital records	1 - yes	1 - study controls for an important factor e.g. age, 1 - study controls for additional important factors within the study	1 - Independent or blind assessment stated in the paper, or confirmation of the outcome by reference to secure records (x-rays, medical records, etc.)	1 - yes	1 - Subjects lost to follow up unlikely to introduce bias - small number lost (10%) or a description provided as to why those subjects have been lost.	9	1
Role of locoregional surgery in treating FIGO 2009 stage IVB cervical cancer patients: a population-based study	Wang et al.	1 - Truly representative of the average person in the community	1 - Drawn from the same community as the exposed cohort	1 - secure record e.g. hospital records	1 - yes	1 - study controls for an important factor e.g. age, 1 - study controls for additional important factors within the study	1 - Independent or blind assessment stated in the paper, or confirmation of the outcome by reference to secure records (x-rays, medical records, etc.)	1 - yes	1 - Complete follow up - all subjects accounted for	9	1
Socioeconomic disparities in head and neck cancer survival in Germany: a causal mediation analysis using population‐based cancer registry data	Bedir et al.	1 - Truly representative of the average person in the community	1 - Drawn from the same community as the exposed cohort	1 - secure record e.g. hospital records	1 - yes	1 - study controls for an important factor e.g. age, 1 - study controls for additional important factors within the study	1 - Independent or blind assessment stated in the paper, or confirmation of the outcome by reference to secure records (x-rays, medical records, etc.)	1 - yes	1 - Subjects lost to follow up unlikely to introduce bias - small number lost (10%) or a description provided as to why those subjects have been lost.	9	1
Surgical outcomes and prognostic factors following vitrectomy in acquired immune deficiency syndrome patients with cytomegalovirus retinitis-related retinal detachment	Sittivarakul et al.	1 - Truly representative of the average person in the community	1 - Drawn from the same community as the exposed cohort	1 - secure record e.g. hospital records	1 - yes	1 - study controls for an important factor e.g. age, 1 - study controls for additional important factors within the study	1 - Independent or blind assessment stated in the paper, or confirmation of the outcome by reference to secure records (x-rays, medical records, etc.)	1 - yes	1 - Complete follow up - all subjects accounted for	9	1
Surgical site infection after hip fracture – mortality and risk factors: an observational cohort study of 1,709 patients	Pollmann et al.	1 - Truly representative of the average person in the community	1 - Drawn from the same community as the exposed cohort	1 - secure record e.g. hospital records	1 - yes	1 - study controls for an important factor e.g. age, 1 - study controls for additional important factors within the study	1 - Independent or blind assessment stated in the paper, or confirmation of the outcome by reference to secure records (x-rays, medical records, etc.)	1 - yes	1 - Subjects lost to follow up unlikely to introduce bias - small number lost (10%) or a description provided as to why those subjects have been lost.	9	1
Surgical treatment of skeletal metastases in proximal tibia: a multi- center case series of 74 patients	Laitinen et al.	1 - Truly representative of the average person in the community	1 - Drawn from the same community as the exposed cohort	1 - secure record e.g. hospital records	1 - yes	1 - study controls for an important factor e.g. age, 1 - study controls for additional important factors within the study	1 - Independent or blind assessment stated in the paper, or confirmation of the outcome by reference to secure records (x-rays, medical records, etc.)	0 - no	0 - Follow up rate poor, over 10% lost to follow up, and no description provided	7	0.777778
Glycated haemoglobin and the risk of postoperative complications in people without diabetes: a prospective population-based study in UK Biobank	Lam et al.	1 - Truly representative of the average person in the community	1 - Drawn from the same community as the exposed cohort	1 - secure record e.g. hospital records	0 - no	1 - study controls for an important factor e.g. age, 1 - study controls for additional important factors within the study	1 - Record linkage (e.g. identified through ICD codes on database records)	1 - yes	1 - Complete follow up - all subjects accounted for	8	0.888889
Intraoperative open lung condition and postoperative pulmonary complications. A secondary analysis of iPROVE and iPROVE-O2 trials	Ferrando et al.	0 - Selected group of users e.g. nurses volunteers	1 - Drawn from the same community as the exposed cohort	1 - secure record e.g. hospital records	1 - yes	1 - study controls for additional important factors within the study	1 - Independent or blind assessment stated in the paper, or confirmation of the outcome by reference to secure records (x-rays, medical records, etc.)	1 - yes	1 - Complete follow up - all subjects accounted for	7	0.777778
ABO blood group is not a predictive factor for the amount of early opioid consumption in postanesthesia care unit: a prospective cohort study in 3,316 patients	Nimmaanrat et al.	1 - Truly representative of the average person in the community	1 - Drawn from the same community as the exposed cohort	1 - secure record e.g. hospital records	1 - yes	1 - study controls for an important factor e.g. age, 1 - study controls for additional important factors within the study	1 - Independent or blind assessment stated in the paper, or confirmation of the outcome by reference to secure records (x-rays, medical records, etc.)	1 - yes	0 - Follow up rate poor, over 10% lost to follow up, and no description provided	8	0.888889
Investigation of the Influence of the Socioeconomic Status on the Health-Related Quality of Life in Patients Before and After Coronary Artery Bypass Grafting - An Example of the Use of Causal Diagrams (German)	Sehrndt et al.	1 - Truly representative of the average person in the community	1 - Drawn from the same community as the exposed cohort	1 - secure record e.g. hospital records	1 - yes	1 - study controls for additional important factors within the study	1 - Independent or blind assessment stated in the paper, or confirmation of the outcome by reference to secure records (x-rays, medical records, etc.)	1 - yes	0 - Follow up rate poor, over 10% lost to follow up, and no description provided	7	0.777778
Application of Suctioning Ureteral Access Sheath during Flexible Ureteroscopy for Renal Stones Decreases the Risk of Postoperative Systemic Inflammatory Response Syndrome	Qian et al.	1 - Somewhat representative of the average person in the community	1 - Drawn from the same community as the exposed cohort	1 - secure record e.g. hospital records	1 - yes	1 - study controls for additional important factors within the study	1 - Independent or blind assessment stated in the paper, or confirmation of the outcome by reference to secure records (x-rays, medical records, etc.)	1 - yes	1 - Complete follow up - all subjects accounted for	8	0.888889
Causal Effects of Motor Control on Gait Kinematics After Orthopedic Surgery in Cerebral Palsy: A Machine-Learning Approach	Steele et al.	0 - Selected group of users e.g. nurses volunteers	1 - Drawn from the same community as the exposed cohort	1 - secure record e.g. hospital records	1 - yes	1 - study controls for additional important factors within the study	1 - Independent or blind assessment stated in the paper, or confirmation of the outcome by reference to secure records (x-rays, medical records, etc.)	1 - yes	1 - Subjects lost to follow up unlikely to introduce bias - small number lost (10%) or a description provided as to why those subjects have been lost.	7	0.777778
A New Predictor of Mortality in ST-Elevation Myocardial Infarction: The Uric Acid Albumin Ratio	Kalkan et al.	1 - Somewhat representative of the average person in the community	1 - Drawn from the same community as the exposed cohort	1 - secure record e.g. hospital records	1 - yes	1 - study controls for additional important factors within the study	1 - Independent or blind assessment stated in the paper, or confirmation of the outcome by reference to secure records (x-rays, medical records, etc.)	1 - yes	1 - Subjects lost to follow up unlikely to introduce bias - small number lost (10%) or a description provided as to why those subjects have been lost.	8	0.888889
	Reviewers disagreed on NOS scores for Kalkan et al., Tetta et al. and Nimmaanrat et al. After arbitration, the score used for Tetta et al. was 7 as after discussion the time period of the study did not satisfy 'follow-up length' scored in column I. After arbitration, the score used for Kalkan et al. was 8 as after discussion the time period of the study did satisfy 'follow-up length' scored in co…

## Sheet: COHORT RV2
		SELECTION				COMPARABILITY	OUTCOME
Title of Study	Author of Study	Representativeness of the Exposed Cohort? (Item is assessing the representativeness of exposed individuals in the community, not the representativeness of the sample of women from some general population. For example, subjects derived from groups likely to contain middle class, better educated, health oriented women are likely to be representative of postmenopausal estrogen users while they are n…	Selection of the non-exposed cohort?	Ascertainment of exposure?	Demonstration that outcome of interest was not present at start of study? (In the case of mortality studies, outcome of interest is still the presence of a disease/ incident, rather than death. That is to say that a statement of no history of disease or incident earns a star.)	Comparability of Cohorts on the Basis of the Design or Analysis? (A maximum of 2 stars can be allotted in this category Either exposed and non-exposed individuals must be matched in the design and/or confounders must be adjusted for in the analysis. Statements of no differences between groups or that differences were not statistically significant are not sufficient for establishing comparability.…	Assessment of outcome? (For some outcomes (e.g. fractured hip), reference to the medical record is sufficient to satisfy the requirement for confirmation of the fracture. This would not be adequate for vertebral fracture outcomes where reference to x-rays would be required).	Was Follow-Up Long Enough for Outcomes to Occur? - An acceptable length of time should be decided before quality assessment begins (e.g.5 yrs. for exposure to breast implants).	Adequacy of Follow Up of Cohorts?	Total Score	% given 9 points (stars) available
Approaches to Optimize Medication Data Analysis in Clinical Cohort Studies	Duprey et al.	1 - Somewhat representative of the average person in the community	1 - Drawn from the same community as the exposed cohort	1 - secure record e.g. hospital records	1 - yes	1 - study controls for additional important factors within the study	1 - Independent or blind assessment stated in the paper, or confirmation of the outcome by reference to secure records (x-rays, medical records, etc.)	1 - yes	1 - Subjects lost to follow up unlikely to introduce bias - small number lost (10%) or a description provided as to why those subjects have been lost.	8	0.888889
A probabilistic model for the prediction of intra‐abdominal infection after colorectal surgery	Cagigas et al.	0 - No description of the derivation of the cohort	1 - Drawn from the same community as the exposed cohort	1 - secure record e.g. hospital records	0 - no	1 - study controls for an important factor e.g. age, 1 - study controls for additional important factors within the study	1 - Record linkage (e.g. identified through ICD codes on database records)	0 - no	1 - Subjects lost to follow up unlikely to introduce bias - small number lost (10%) or a description provided as to why those subjects have been lost.	6	0.666667
Predictors of lung recurrence and disease-specific mortality after pulmonary metastasectomy for soft tissue sarcoma	Tetta et al.	0 - Selected group of users e.g. nurses volunteers	1 - Drawn from the same community as the exposed cohort	1 - secure record e.g. hospital records	1 - yes	1 - study controls for an important factor e.g. age, 1 - study controls for additional important factors within the study	1 - Independent or blind assessment stated in the paper, or confirmation of the outcome by reference to secure records (x-rays, medical records, etc.)	1 - yes	1 - Complete follow up - all subjects accounted for	8	0.888889
Predictors of Patient Satisfaction With Mohs Surgery: Analysis of Preoperative, Intraoperative, and Postoperative Factors in a Prospective Cohort	Asgari et al.	0 - Selected group of users e.g. nurses volunteers	1 - Drawn from the same community as the exposed cohort	1 - secure record e.g. hospital records	1 - yes	1 - study controls for an important factor e.g. age, 1 - study controls for additional important factors within the study	1 - Record linkage (e.g. identified through ICD codes on database records)	1 - yes	1 - Subjects lost to follow up unlikely to introduce bias - small number lost (10%) or a description provided as to why those subjects have been lost.	8	0.888889
Predictors of Return to Work After High Tibial Osteotomy	Hoorntje et al.	1 - Truly representative of the average person in the community	1 - Drawn from the same community as the exposed cohort	1 - secure record e.g. hospital records	1 - yes	1 - study controls for an important factor e.g. age, 1 - study controls for additional important factors within the study	1 - Independent or blind assessment stated in the paper, or confirmation of the outcome by reference to secure records (x-rays, medical records, etc.)	1 - yes	1 - Subjects lost to follow up unlikely to introduce bias - small number lost (10%) or a description provided as to why those subjects have been lost.	9	1
Role of locoregional surgery in treating FIGO 2009 stage IVB cervical cancer patients: a population-based study	Wang et al.	1 - Truly representative of the average person in the community	1 - Drawn from the same community as the exposed cohort	1 - secure record e.g. hospital records	1 - yes	1 - study controls for an important factor e.g. age, 1 - study controls for additional important factors within the study	1 - Independent or blind assessment stated in the paper, or confirmation of the outcome by reference to secure records (x-rays, medical records, etc.)	1 - yes	1 - Complete follow up - all subjects accounted for	9	1
Socioeconomic disparities in head and neck cancer survival in Germany: a causal mediation analysis using population‐based cancer registry data	Bedir et al.	1 - Truly representative of the average person in the community	1 - Drawn from the same community as the exposed cohort	1 - secure record e.g. hospital records	1 - yes	1 - study controls for an important factor e.g. age, 1 - study controls for additional important factors within the study	1 - Independent or blind assessment stated in the paper, or confirmation of the outcome by reference to secure records (x-rays, medical records, etc.)	1 - yes	1 - Subjects lost to follow up unlikely to introduce bias - small number lost (10%) or a description provided as to why those subjects have been lost.	9	1
Surgical outcomes and prognostic factors following vitrectomy in acquired immune deficiency syndrome patients with cytomegalovirus retinitis-related retinal detachment	Sittivarakul et al.	1 - Truly representative of the average person in the community	1 - Drawn from the same community as the exposed cohort	1 - secure record e.g. hospital records	1 - yes	1 - study controls for an important factor e.g. age, 1 - study controls for additional important factors within the study	1 - Independent or blind assessment stated in the paper, or confirmation of the outcome by reference to secure records (x-rays, medical records, etc.)	1 - yes	1 - Complete follow up - all subjects accounted for	9	1
Surgical site infection after hip fracture – mortality and risk factors: an observational cohort study of 1,709 patients	Pollmann et al.	1 - Truly representative of the average person in the community	1 - Drawn from the same community as the exposed cohort	1 - secure record e.g. hospital records	1 - yes	1 - study controls for an important factor e.g. age, 1 - study controls for additional important factors within the study	1 - Independent or blind assessment stated in the paper, or confirmation of the outcome by reference to secure records (x-rays, medical records, etc.)	1 - yes	1 - Subjects lost to follow up unlikely to introduce bias - small number lost (10%) or a description provided as to why those subjects have been lost.	9	1
Surgical treatment of skeletal metastases in proximal tibia: a multi- center case series of 74 patients	Laitinen et al.	1 - Truly representative of the average person in the community	1 - Drawn from the same community as the exposed cohort	1 - secure record e.g. hospital records	1 - yes	1 - study controls for an important factor e.g. age, 1 - study controls for additional important factors within the study	1 - Independent or blind assessment stated in the paper, or confirmation of the outcome by reference to secure records (x-rays, medical records, etc.)	0 - no	0 - Follow up rate poor, over 10% lost to follow up, and no description provided	7	0.777778
Glycated haemoglobin and the risk of postoperative complications in people without diabetes: a prospective population-based study in UK Biobank	Lam et al.	1 - Truly representative of the average person in the community	1 - Drawn from the same community as the exposed cohort	1 - secure record e.g. hospital records	0 - no	1 - study controls for an important factor e.g. age, 1 - study controls for additional important factors within the study	1 - Record linkage (e.g. identified through ICD codes on database records)	1 - yes	1 - Complete follow up - all subjects accounted for	8	0.888889
Intraoperative open lung condition and postoperative pulmonary complications. A secondary analysis of iPROVE and iPROVE-O2 trials	Ferrando et al.	0 - Selected group of users e.g. nurses volunteers	1 - Drawn from the same community as the exposed cohort	1 - secure record e.g. hospital records	1 - yes	1 - study controls for additional important factors within the study	1 - Independent or blind assessment stated in the paper, or confirmation of the outcome by reference to secure records (x-rays, medical records, etc.)	1 - yes	1 - Complete follow up - all subjects accounted for	7	0.777778
ABO blood group is not a predictive factor for the amount of early opioid consumption in postanesthesia care unit: a prospective cohort study in 3,316 patients	Nimmaanrat et al.	1 - Truly representative of the average person in the community	1 - Drawn from the same community as the exposed cohort	1 - secure record e.g. hospital records	1 - yes	1 - study controls for additional important factors within the study	1 - Independent or blind assessment stated in the paper, or confirmation of the outcome by reference to secure records (x-rays, medical records, etc.)	1 - yes	0 - Follow up rate poor, over 10% lost to follow up, and no description provided	7	0.777778
Investigation of the Influence of the Socioeconomic Status on the Health-Related Quality of Life in Patients Before and After Coronary Artery Bypass Grafting - An Example of the Use of Causal Diagrams (German)	Sehrndt et al.	1 - Truly representative of the average person in the community	1 - Drawn from the same community as the exposed cohort	1 - secure record e.g. hospital records	1 - yes	1 - study controls for additional important factors within the study	1 - Independent or blind assessment stated in the paper, or confirmation of the outcome by reference to secure records (x-rays, medical records, etc.)	1 - yes	0 - Follow up rate poor, over 10% lost to follow up, and no description provided	7	0.777778
Application of Suctioning Ureteral Access Sheath during Flexible Ureteroscopy for Renal Stones Decreases the Risk of Postoperative Systemic Inflammatory Response Syndrome	Qian et al.	1 - Somewhat representative of the average person in the community	1 - Drawn from the same community as the exposed cohort	1 - secure record e.g. hospital records	1 - yes	1 - study controls for additional important factors within the study	1 - Independent or blind assessment stated in the paper, or confirmation of the outcome by reference to secure records (x-rays, medical records, etc.)	1 - yes	1 - Complete follow up - all subjects accounted for	8	0.888889
Causal Effects of Motor Control on Gait Kinematics After Orthopedic Surgery in Cerebral Palsy: A Machine-Learning Approach	Steele et al.	0 - Selected group of users e.g. nurses volunteers	1 - Drawn from the same community as the exposed cohort	1 - secure record e.g. hospital records	1 - yes	1 - study controls for additional important factors within the study	1 - Independent or blind assessment stated in the paper, or confirmation of the outcome by reference to secure records (x-rays, medical records, etc.)	1 - yes	1 - Subjects lost to follow up unlikely to introduce bias - small number lost (10%) or a description provided as to why those subjects have been lost.	7	0.777778
A New Predictor of Mortality in ST-Elevation Myocardial Infarction: The Uric Acid Albumin Ratio	Kalkan et al.	1 - Somewhat representative of the average person in the community	1 - Drawn from the same community as the exposed cohort	1 - secure record e.g. hospital records	1 - yes	1 - study controls for additional important factors within the study	1 - Independent or blind assessment stated in the paper, or confirmation of the outcome by reference to secure records (x-rays, medical records, etc.)	0 - no	1 - Subjects lost to follow up unlikely to introduce bias - small number lost (10%) or a description provided as to why those subjects have been lost.	7	0.777778

## Sheet: CASE-CONTROL RV1
			SELECTION				COMPARABILITY	EXPOSURE
Title of Study	Author of Study	Type of Study	Is the Case Definition Adequate?	Representativeness of the cases?	Selection of controls? (This item assesses whether the control series used in the study is derived from the same population as the cases and essentially would have been cases had the outcome been present.)	Definition of controls?	Comparability of Cases and Controls on the Basis of the Design or Analysis?	Ascertainment of exposure:	Same method of ascertainment for cases and controls?	Non-response rate in study?	Total Score	% given 9 points (stars) available
Predictors of Oophorectomy in Girls Hospitalized in Texas With Ovarian Torsion	Pathak et al.	Case-control study	1 - Requires some independent validation (e.g. >1 person/record/time/process to extract information, or reference to primary record source such as x-rays or medical/hospital records)	1 - All eligible cases with outcome of interest over a defined period of time, all cases in a defined catchment area, all cases in a defined hospital or clinic, group of hospitals, health maintenance organisation, or an appropriate sample of those cases (e.g. random sample)	1 - Community controls (i.e. same community as cases and would be cases if had outcome)	0 - No mention of history of outcome.	1 - Study controls for an important factor e.g. age, 1 - Study controls for additional important factors within the study	1 - secure record (eg surgical records)	1 - Yes	1 - Same for both groups	8	0.888889
Prognostic Factors for Return to Sport After High Tibial Osteotomy A Directed Acyclic Graph Approach	Kerkhoffs et al.	Case-control study	1 - Requires some independent validation (e.g. >1 person/record/time/process to extract information, or reference to primary record source such as x-rays or medical/hospital records)	1 - All eligible cases with outcome of interest over a defined period of time, all cases in a defined catchment area, all cases in a defined hospital or clinic, group of hospitals, health maintenance organisation, or an appropriate sample of those cases (e.g. random sample)	1 - Community controls (i.e. same community as cases and would be cases if had outcome)	0 - No mention of history of outcome.	1 - Study controls for an important factor e.g. age, 1 - Study controls for additional important factors within the study	1 - secure record (eg surgical records)	1 - Yes	1 - Same for both groups	8	0.888889

## Sheet: CASE-CONTROL RV2
			SELECTION				COMPARABILITY	EXPOSURE
Title of Study:	Author of Study	Type of Study	Is the Case Definition Adequate?	Representativeness of the cases?	Selection of controls? (This item assesses whether the control series used in the study is derived from the same population as the cases and essentially would have been cases had the outcome been present.)	Definition of controls?	Comparability of Cases and Controls on the Basis of the Design or Analysis?	Ascertainment of exposure:	Same method of ascertainment for cases and controls?	Non-response rate in study?	Total Score	% given 9 points (stars) available
Predictors of Oophorectomy in Girls Hospitalized in Texas With Ovarian Torsion	Pathak et al.	Case-control study	1 - Requires some independent validation (e.g. >1 person/record/time/process to extract information, or reference to primary record source such as x-rays or medical/hospital records)	1 - All eligible cases with outcome of interest over a defined period of time, all cases in a defined catchment area, all cases in a defined hospital or clinic, group of hospitals, health maintenance organisation, or an appropriate sample of those cases (e.g. random sample)	1 - Community controls (i.e. same community as cases and would be cases if had outcome)	0 - No mention of history of outcome.	1 - Study controls for an important factor e.g. age, 1 - Study controls for additional important factors within the study	1 - secure record (eg surgical records)	1 - Yes	1 - Same for both groups	8	0.888889
Prognostic Factors for Return to Sport After High Tibial Osteotomy A Directed Acyclic Graph Approach	Kerkhoffs et al.	Case-control study	1 - Requires some independent validation (e.g. >1 person/record/time/process to extract information, or reference to primary record source such as x-rays or medical/hospital records)	1 - All eligible cases with outcome of interest over a defined period of time, all cases in a defined catchment area, all cases in a defined hospital or clinic, group of hospitals, health maintenance organisation, or an appropriate sample of those cases (e.g. random sample)	1 - Community controls (i.e. same community as cases and would be cases if had outcome)	0 - No mention of history of outcome.	1 - Study controls for an important factor e.g. age, 1 - Study controls for additional important factors within the study	1 - secure record (eg surgical records)	1 - Yes	1 - Same for both groups	8	0.888889
